# Supplementary material for: TaNBR1, a Novel Wheat NBR1-like Domain Gene Negatively Regulates Drought Stress Tolerance in Transgenic Arabidopsis
Source: Int J Mol Sci. 2022 Apr 20;23(9):4519. doi: 10.3390/ijms23094519 (PMC9105663; doi:10.3390/ijms23094519)
Supplement: Supplementary file 1 [file ijms-23-04519-s001.zip]

Archive with 1 entries (1 files):
- ijms-1668126-supplementary.pdf
